# Supplementary material for: The Value of Routine Biopsy during Percutaneous Kyphoplasty for Vertebral Compression Fractures
Source: PLoS One. 2014 Dec 19;9(12):e115417. doi: 10.1371/journal.pone.0115417 (PMC4272288; doi:10.1371/journal.pone.0115417)
Supplement: S1 Excel — The original data of the control group (non-biopsy group) in English. (XLSX) [file pone.0115417.s001.xlsx]

## Sheet: Main
Biopsy	PatientsNumber	GenderMale1	Age	VertebralLocation	VertebralNumber	NumberOfVertebraOperated	BloodLossPerPatient	BloodLossPerVertebra	OperationTimePerPatient	OperationTimePerVertebra	CementLeakage	PreVAS	PostVAS	CancerHistory
	Mean	27	67.9892			139		4.3482		40.1295	9	7.4086	2.37634
	SD		9.72278					1.68555		7.00604		0.797231	0.871206
0	1	1	78	L1	1	1	6	6	65	65	0	7	3	0
0	2	0	62	T6	2	1	3	3	45	45	0	6	2	0
0	3	1	53	L2	3	1	2.5	2.5	60	60	1	9	3	0
0	4	1	81	T12	4	1	8	8	40	40	0	7	2	0
0	5	0	81	L1	5	1	4.9	4.9	48	48	0	8	3	0
0	6	0	79	T8	6	1	3	3	47	47	0	7	6	0
0	7	0	56	L2	7	1	3.6	3.6	50	50	0	6	2	0
0	8	0	67	T10	8	1	6.5	6.5	45	45	1	7	1	0
0	9	1	61	L2	9	1	3.1	3.1	45	45	0	7	3	0
0	10	0	74	T12	10	1	2.7	2.7	40	40	1	8	2	0
0	11	0	50	L3	11	1	8	8	45	45	0	7	3	0
0	12	1	60	T11	12	1	9	9	50	50	0	7	3	0
0	13	0	76	L5	13	1	4.4	4.4	45	45	0	7	3	0
0	14	0	57	L1	14	1	2.5	2.5	40	40	0	7	2	0
0	15	0	56	T7	15	1	4.2	4.2	40	40	0	7	2	0
0	16	0	62	L1	16	1	4.9	4.9	43	43	0	8	2	0
0	17	1	79	T11	17	1	4.3	4.3	45	45	0	7	3	0
0	18	0	81	T12	18	1	9	9	48	48	0	7	2	0
0	19	0	80	L4	19	1	4.4	4.4	50	50	0	8	3	0
0	20	0	72	T9	20	1	11	11	45	45	0	6	2	0
0	21	0	60	L1	21	1	5	5	48	48	0	7	2	0
0	22	0	70	L1	22	1	3.1	3.1	40	40	1	7	2	0
0	23	1	53	T12	23	1	4.1	4.1	48	48	0	8	3	0
0	24	0	79	L2	24	1	5.1	5.1	46	46	0	7	1	0
0	25	0	64	T6	25	1	4.3	4.3	53	53	0	9	3	0
0	26	1	56	T12	26	1	5.2	5.2	40	40	0	7	2	0
0	27	0	52	T12	27	1	5	5	45	45	0	8	2	0
0	28	0	67	T7	28	1	5	5	60	60	0	9	3	0
0	29	1	83	T11	29	1	2.9	2.9	39	39	0	7	2	0
0	30	0	72	T8	30	1	3.2	3.2	42	42	0	7	1	0
0	31	1	67	L3	31	1	3.2	3.2	40	40	0	8	2	0
0	32	0	78	L1	32	1	4.1	4.1	45	45	0	7	3	0
0	33	0	70	L3	33	1	3	3	40	40	0	8	3	0
0	34	0	75	T12	34	1	4	4	45	45	0	6	2	0
0	35	0	75	L3	35	1	4.1	4.1	45	45	1	7	2	0
0	36	0	65	T12	36	1	3.7	3.7	40	40	0	6	2	0
0	37	0	51	L2	37	1	4.8	4.8	45	45	0	7	2	0
0	38	0	56	T12	38	1	3	3	55	55	0	7	1	0
0	39	0	61	T12	39	1	2	2	40	40	0	6	3	0
0	40	0	87	L1	40	1	9.7	9.7	48	48	0	8	3	0
0	41	0	80	T7	41	1	12	12	43	43	0	8	3	0
0	42	0	52	L3	42	1	3.1	3.1	35	35	0	6	1	0
0	43	1	85	T12	43	1	2	2	45	45	0	7	2	0
0	44	1	58	L1	44	1	3.9	3.9	47	47	0	7	1	0
0	45	1	67	L4	45	1	3	3	55	55	0	6	1	0
0	46	1	53	T9	46	1	3	3	42	42	0	6	3	0
0	47	0	73	T11	47	1	2.8	2.8	40	40	0	8	3	0
0	48	0	64	T10	48	1	9	9	40	40	0	7	2	0
0	49	0	60	T12	49	1	3	3	49	49	0	6	2	0
0	50	1	77	L1	50	1	4.2	4.2	47	47	1	7	4	0
0	51	0	69	L2	51	1	3	3	45	45	0	7	2	0
0	52	1	60	T5	52	1	3	3	65	65	0	8	3	0
0	53	0	63	T12	53	1	4	4	50	50	0	8	2	0
0	54	0	84	L4	54	1	2	2	45	45	0	8	4	0
0	55	0	57	T11	55	1	5.8	5.8	45	45	0	8	2	0
0	56	1	73	L1,L3	56	2	5.4	2.7	80	40	0	7	3	0
0					57			2.7		40	0			0
0	57	0	59	T12,L1	58	2	13	6.5	66	33	0	7	1	0
0					59			6.5		33	0			0
0	58	1	64	T12,L1	60	2	7.2	3.6	74	37	0	8	4	0
0					61			3.6		37	0			0
0	59	1	73	L1,L4	62	2	9	4.5	82	41	0	7	2	0
0					63			4.5		41	0			0
0	60	0	77	T10,L1	64	2	6	3	70	35	0	7	2	0
0					65			3		35	0			0
0	61	1	54	T12,L3	66	2	13	6.5	80	40	0	8	2	0
0					67			6.5		40	0			0
0	62	0	76	T12，L1	68	2	7.2	3.6	76	38	0	7	1	0
0					69			3.6		38	0			0
0	63	0	73	T10,T11	70	2	7.6	3.8	70	35	1	7	2	0
0					71			3.8		35	0			0
0	64	0	68	L1,L2	72	2	8.6	4.3	72	36	0	9	2	0
0					73			4.3		36	0			0
0	65	0	78	L3,L5	74	2	7	3.5	68	34	0	8	2	0
0					75			3.5		34	0			0
0	66	0	79	T7,L1	76	2	5.8	2.9	90	45	0	8	3	0
0					77			2.9		45	0			0
0	67	0	73	T12,L3	78	2	8	4	80	40	0	7	2	0
0					79			4		40	0			0
0	68	0	61	T9,T10	80	2	11.8	5.9	86	43	0	7	1	0
0					81			5.9		43	0			0
0	69	0	69	T11,L3	82	2	5	2.5	70	35	0	8	3	0
0					83			2.5		35	0			0
0	70	0	73	T12,L2	84	2	12.2	6.1	80	40	1	7	2	0
0					85			6.1		40	0			0
0	71	0	70	T9,T12	86	2	6	3	70	35	0	8	3	0
0					87			3		35	0			0
0	72	1	62	T11,T12	88	2	10.8	5.4	60	30	0	9	2	0
0					89			5.4		30	0			0
0	73	0	59	L1,L2	90	2	9.2	4.6	76	38	0	8	3	0
0					91			4.6		38	0			0
0	74	0	61	T9,L1	92	2	7.4	3.7	70	35	0	7	2	0
0					93			3.7		35	0			0
0	75	0	80	T8,T10	94	2	6.2	3.1	92	46	0	7	3	0
0					95			3.1		46	0			0
0	76	0	67	T11,L2	96	2	6	3	78	39	0	9	3	0
0					97			3		39	0			0
0	77	1	52	T12,L1	98	2	8	4	66	33	0	7	3	0
0					99			4		33	0			0
0	78	1	77	L1,L2	100	2	9.2	4.6	70	35	0	8	2	0
0					101			4.6		35	0			0
0	79	0	84	L1，L3	102	2	8.4	4.2	78	39	0	7	4	0
0					103			4.2		39	0			0
0	80	0	53	T9，L1	104	2	12	6	74	37	0	8	3	0
0					105			6		37	0			0
0	81	0	71	L1，L4	106	2	7.2	3.6	80	40	0	8	2	0
0					107			3.6		40	0			0
0	82	0	62	T12,L1	108	2	7.8	3.9	64	32	0	7	1	0
0					109			3.9		32	0			0
0	83	1	77	T11,L1	110	2	11.6	5.8	84	42	0	8	1	0
0					111			5.8		42	0			0
0	84	1	60	L2,L3	112	2	9.2	4.6	66	33	0	8	2	0
0					113			4.6		33	0			0
0	85	0	83	L1,L2	114	2	12	6	90	45	0	7	1	0
0					115			6		45	0			0
0	86	1	75	T12,L1,L2	116	3	12.9	4.3	96	32	0	9	4	0
0					117			4.3		32	0			0
0					118			4.3		32	0			0
0	87	0	63	T9,L1,L2	119	3	12.3	4.1	105	35	0	7	3	0
0					120			4.1		35	0			0
0					121			4.1		35	0			0
0	88	0	77	L1,L2,L3	122	3	9.9	3.3	105	35	0	9	3	0
0					123			3.3		35	0			0
0					124			3.3		35	0			0
0	89	0	62	T7,L1,L3	125	3	7.5	2.5	90	30	1	8	3	0
0					126			2.5		30	0			0
0					127			2.5		30	0			0
0	90	0	69	T11,T12,L1	128	3	11.7	3.9	90	30	0	8	3	0
0					129			3.9		30	0			0
0					130			3.9		30	0			0
0	91	1	61	T12,L1,L3	131	3	12.6	4.2	96	32	0	8	2	0
0					132			4.2		32	0			0
0					133			4.2		32	0			0
0	92	0	73	T9,T10,L1	134	3	14.4	4.8	102	34	0	8	2	0
0					135			4.8		34	0			0
0					136			4.8		34	0			0
0	93	0	67	T6,T11,L1	137	3	12	4	99	33	0	8	3	0
0					138			4		33	0			0
0					139			4		33	0			0
	Total						604.4	604.4	5578	5578	9

## Sheet: Vertebral Location
Vertebral	Number
T4	0
T5	1
T6	3
T7	5
T8	3
T9	8
T10	7
T11	12
T12	26
L1	36
L2	16
L3	15
L4	5
L5	2
Total	139
